# Supplementary material for: Evaluation of a pilot, community-led mental illness de-stigmatization theater intervention in rural uganda
Source: BMC Psychiatry. 2022 Dec 16;22:794. doi: 10.1186/s12888-022-04441-w (PMC9756628; doi:10.1186/s12888-022-04441-w)
Supplement: Supplementary file 1 — Additional file 1. [file 12888_2022_4441_MOESM1_ESM.xlsx]

## Sheet: Mental Health Community KAP ...
start	end	Introduction: We are researchers from Empower Through Health. We are conducting a study on mental health in Uganda. There are a few questions we shall ask you, which may take 30 to 40 minutes. These questions are very important in helping us to better understand this problem. You are requested to answer the questions, and your responses shall be treated as confidential. Tuli abanoneeza okuva mu E…	How many adults (including yourself) live in your household? [Muli abakulu bameka ababa mu numba yo?]	District [Distulikiti]	County [Isaaza]	Subcounty [Eigombolola]	Parish [Omuluka]	Village [Ekyaalo]	Identifier	Age of Participant (In Years): [Emyaka egyo’mwiramu (mu myaaka)]	Sex of Participant: [Obutonde obwo’miramu]	Marital Status of Participant: [Omukwaano gwo’miramu]	Specify:	Religion [Eidini]	Specify	Education [ Emisomo]	Specify	What is your occupation? [Okola Mulimo kyi?]	Specify	How many people including yourself live in your household? [Muli bantu bameka ababa mu mu numba yo?]	How many children under the age of 18 live in your household? [Abaana bameka abali wansi we’myaka 18 ababa munumba yo?]	Did you or a member of your family been diagnosed with a mental illness? [Bali bakebeireku bayagana nga omuntu mu maka go mutabufu wa mutwe?]	If so, what were they diagnosed with? [Bwekiba kityo, bamwaganamu bulwaire ki?]	Where were they diagnosed? [Babakeberera wa?]	Specify	Where was the first place (traditional healer, hospital, etc) you/they went to at first? [Kifo ki ekyasooka (Omusawo owe’kinansi, Eidwaliro, ebindi) yemwagya omulundi ogusooka?]	Specify	What treatment did they provide at the first place you went to? [Bwidandabi ki obwabawebwa mukifo ekisooka ye mwaja?]	What was the most effective treatment you/they received? [Bwidandabi ki obusinga okola bwemafuna?]	Did they eventually go to a health center or a hospital? [Buti bamaliliza nga bajiire mwidhaliro?]	Do you suspect that you or a member of your family has a mental illness? [Otebereza okuba no’mutabufu owomtwe mumaka go?]	Which of the following can cause mental illness?[ Ki kubino ekireeta obutabufu obwo’bwongo]	Drug or alcohol misuse [Okukozesa obubi Ebiragalalagala no’mwenge]	Possession by evil spirits [Okubaaku emizimu]	Traumatic event or shock [Okwekanga]	Stress [Ebilowozo/stress]	Genetic inheritance [Oburweire bwansikilano]	Physical abuse [Okubwa obubi]	Biological factors (other than brain disease or genetics) [Engeri gyebazaalibwamu (Obulwaire obwo’bwongo oba Okusiika ebilwaire bya maka)]	God’s punishment [Okukangaivulwa ni katonda]	Witchcraft [Eirogo]	Brain disease [Obulwaire obwo’bwongo]	Poverty [Obwavu]	Someone puts a curse on you [Obulaame]	People with mental illness… [Abalwaire abo’mutwe]	Can be treated outside of a hospital [Basobola okwidhandhabwa kuluya kwe’dwaliro]	Tend to be mentally retarded [Obwongo Bwakona]	Are a public nuisance [Byakumalira bantu biseera]	Can work in regular jobs [Basobola okola emirimu gyabulido]
2021-06-16T13:34:14.544+03:00	2021-06-16T14:05:44.809+03:00		5	Buyende	Budiope East	Kagulu	Kabukye	Bunangwe	2	30	Female	Married or Cohabiting		Pentecostal		Incomplete Primary		Peasant farmer		5	3	Yes	Brother. Speaking randomly, then ran away and disappeared.	Hospital/Health Center		Hospital/Health Centre		Unsure	Unsure	Yes	No		Yes	Yes	No	Yes	No	No	Yes	No	Yes	I don't know	No	No		Yes	No	Yes	No
2021-06-16T12:24:36.613+03:00	2021-06-16T13:01:25.021+03:00		9	Buyende	Budiope East	Kagulu	Kabukye	Bunangwe	3	49	Female	Married or Cohabiting		Other (specify)	Seventh day Adventist Church	Incomplete Primary		Peasant farmer		2	7	Yes	Aunt. Speaks random words that aren't connected	Other (specify)	Unsure	Other (specify)	Unsure	Unsure	Unsure	I don't know	No		Yes	Yes	Yes	Yes	No	Yes	Yes	Yes	Yes	Yes	Yes	I don't know		Yes	I don't know	Yes	No
2021-06-16T16:01:57.650+03:00	2021-06-16T16:29:11.140+03:00		2	Buyende	Budiope East	Kagulu	Kabukye	Bunangwe	4	33	Male	Married or Cohabiting		Pentecostal		Never Attended		Peasant farmer		8	6	No									No		Yes	Yes	Yes	Yes	No	Yes	I don't know	I don't know	Yes	Yes	Yes	Yes		I don't know	No	Yes	No
2021-06-16T15:18:52.907+03:00	2021-06-16T15:55:51.323+03:00		3	Buyende	Budiope East	Kagulu	Kabukye	Bunangwe	5	35	Male	Married or Cohabiting		Pentecostal		Incomplete Primary		Peasant farmer		7	5	No									No		Yes	Yes	Yes	Yes	No	No	Yes	No	Yes	Yes	No	Yes		Yes	No	Yes	No
2021-06-16T14:47:27.069+03:00	2021-06-16T15:13:52.193+03:00		2	Buyende	Budiope East	Kagulu	Kabukye	Bunangwe	6	24	Male	Married or Cohabiting		Pentecostal		Incomplete Primary		Peasant farmer		5	3	No									No		Yes	Yes	No	No	No	No	Yes	No	Yes	Yes	No	Yes		Yes	No	No	No
2021-06-16T14:07:29.114+03:00	2021-06-16T14:39:25.415+03:00		2	Buyende	Budiope East	Kagulu	Kabukye	Bunangwe	7	26	Male	Married or Cohabiting		Pentecostal		Incomplete Primary		Peasant farmer		6	4	No									No		Yes	Yes	No	Yes	Yes	No	Yes	No	Yes	Yes	Yes	Yes		No	Yes	Yes	No
2021-06-16T13:06:03.266+03:00	2021-06-16T14:04:44.552+03:00		1	Buyende	Budiope East	Kagulu	Kabukye	Bunangwe	8	48	Female	Widowed		Pentecostal		Incomplete Primary		Peasant farmer		6	5	No									No		Yes	Yes	Yes	Yes	Yes	Yes	Yes	Yes	Yes	Yes	Yes	Yes		Yes	Yes	Yes	No
2021-06-16T11:52:49.604+03:00	2021-06-16T12:19:53.743+03:00		4	Buyende	Budiope East	Kagulu	Kabukye	Bunangwe	9	45	Female	Widowed		Pentecostal		Never Attended		Peasant farmer		9	5	No									No		Yes	I don't know	Yes	Yes	No	No	I don't know	Yes	Yes	Yes	No	I don't know		I don't know	Yes	Yes	No
2021-06-16T11:11:03.539+03:00	2021-06-16T11:43:21.695+03:00		2	Buyende	Budiope East	Kagulu	Kabukye	Bunangwe	10	24	Male	Single & Never Married		Pentecostal		Complete Primary		Peasant farmer		2	0	No									No		Yes	Yes	Yes	Yes	I don't know	Yes	Yes	No	Yes	Yes	Yes	Yes		No	No	Yes	No
2021-06-16T10:36:52.773+03:00	2021-06-16T11:01:41.276+03:00		2	Buyende	Budiope East	Kagulu	Kabukye	Bunangwe	11	50	Female	Married or Cohabiting		Catholic		Incomplete Primary		Peasant farmer		4	2	No									No		Yes	Yes	No	No	No	No	Yes	Yes	Yes	Yes	No	No		No	Yes	No	No
2021-06-16T19:11:04.546+03:00	2021-06-16T19:21:36.663+03:00		2	Buyende	Budyope East	Kagulu	Kagulu	Kinamagira	12	45	Male	Married or Cohabiting		Pentecostal		Complete Primary		Peasant farmer		6	4	No									No		Yes	No	No	Yes	Yes	No	I don't know	I don't know	Yes	Yes	No	Yes		Yes	Yes	Yes	No
2021-06-22T10:26:20.196+03:00	2021-06-22T11:04:49.190+03:00		4	Buyende	Budyope East	Kagulu	Kagulu	Gabano	13	23	Female	Single & Never Married		Pentecostal		Incomplete Primary		Other (specify)	Hair dresser	9	5	No									No		Yes	Yes	Yes	Yes	No	I don't know	Yes	Yes	Yes	Yes	Yes	I don't know		Yes	Yes	No	No
2021-06-22T11:04:49.225+03:00	2021-06-22T11:27:06.865+03:00		6	Buyende	Budyope East	Kagulu	Kagulu	Gabano	13	18	Male	Single & Never Married		Catholic		Complete Primary		Other (specify)	Student	12	6	No									No		Yes	Yes	Yes	Yes	No	Yes	Yes	No	Yes	Yes	No	Yes		Yes	Yes	No	No
2021-06-21T14:47:12.600+03:00	2021-06-22T10:26:20.164+03:00		2	Buyende	Budyope East	Kagulu	Kagulu	Gabano	15	21	Female	Married or Cohabiting		Anglican		Complete Primary		Shop Owner		5	3	No									No		Yes	Yes	Yes	Yes	Yes	Yes	Yes	Yes	Yes	Yes	Yes	Yes		Yes	Yes	Yes	No
2021-06-10T09:43:10.762+03:00	2021-06-10T10:41:18.579+03:00		4	Buyende	Kagulu	Kagulu	Kilimwa	Kinamagira	16	52	Female	Married or Cohabiting		Anglican		Incomplete Primary		Peasant farmer		5	1	No									Yes		Yes	Yes	Yes	Yes	Yes	No	Yes	No	Yes	Yes	No	Yes		Yes	Yes	No	No
2021-06-10T10:41:18.625+03:00	2021-06-10T11:29:51.169+03:00		2	Buyende	Kinamagira	Kagulu	Kilimwa	Kinamagira	17	30	Female	Married or Cohabiting		Pentecostal		Never Attended		Peasant farmer		5	3	No									No		No	No	No	Yes	No	No	No	No	No	No	Yes	Yes		No	Yes	No	No
2021-06-10T11:29:51.218+03:00	2021-06-10T12:36:42.380+03:00		7	Buyende	Kagulu	Kagulu	Kilimwa	Kinamagira	18	20	Female	Other (specify)	Not married, has child	Catholic		Complete Primary		Peasant farmer		7	0	No									No		Yes	Yes	Yes	Yes	No	Yes	Yes	No	Yes	Yes	Yes	Yes		Yes	Yes	No	No
2021-06-10T12:36:42.415+03:00	2021-06-10T13:20:18.380+03:00		1	Buyende	Budyope East	Kagulu	Kagulu	Kinamagira	19	55	Female	Separated (married but not cohabiting)		Catholic		Incomplete Primary		Peasant farmer		2	1	No									No		No	No	No	Yes	No	No	Yes	No	No	No	Yes	I don't know		No	I don't know	I don't know	Yes
2021-06-10T13:20:18.426+03:00	2021-06-14T10:37:37.238+03:00		2	Buyende	Budyope East	Kagulu	Bukuluta	Ngereka	20	28	Female	Married or Cohabiting		Muslim		Complete Primary		Peasant farmer		8	6	No									No		Yes	Yes	Yes	Yes	Yes	Yes	Yes	Yes	Yes	Yes	Yes	Yes		Yes	Yes	No	No
2021-06-14T10:37:37.270+03:00	2021-06-14T11:17:30.582+03:00		4	Buyende	Budyope East	Kagulu	Bukutula	Ngereka	21	60	Female	Married or Cohabiting		Anglican		Never Attended		Peasant farmer		6	2	No									No		Yes	No	I don't know	No	No	No	No	No	No	Yes	No	Yes		Yes	Yes	No	No
2021-06-14T11:17:30.627+03:00	2021-06-14T12:01:15.463+03:00		3	Buyende	Budyope East	Kagulu	Bukutula	Ngereka	22	22	Male	Single & Never Married		Anglican		Other (specify)	Stopped in secondary 2	Peasant farmer		9	6	No									No		Yes	Yes	Yes	Yes	Yes	Yes	Yes	Yes	Yes	Yes	Yes	Yes		I don't know	Yes	No	No
2021-06-14T12:01:15.539+03:00	2021-06-14T12:35:54.265+03:00		6	Buyende	Budyope East	Kagulu	Bukutula	Ngereka	23	45	Female	Married or Cohabiting		Anglican		Complete Primary		Peasant farmer		10	4	No									No		Yes	No	No	No	Yes	Yes	No	Yes	Yes	Yes	No	Yes		Yes	Yes	Yes	No
2021-06-14T12:35:54.348+03:00	2021-06-14T13:05:42.182+03:00		7	Buyende	Budyope East	Kalugu	Bukutula	Ngereka	24	53	Female	Married or Cohabiting		Anglican		Complete Primary		Peasant farmer		8	1	No									No		Yes	No	No	Yes	Yes	Yes	Yes	No	Yes	Yes	No	Yes		No	Yes	No	No
2021-06-14T13:05:42.279+03:00	2021-06-14T13:40:50.222+03:00		5	Buyende	Budyope East	Kagulu	Bukutula	Ngereka	25	59	Female	Married or Cohabiting		Pentecostal		Incomplete Primary		Peasant farmer		13	8	No									No		Yes	No	No	Yes	Yes	No	No	Yes	Yes	Yes	Yes	Yes		Yes	Yes	Yes	No
2021-06-14T13:40:50.334+03:00	2021-06-14T14:16:45.960+03:00		2	Buyende	Budyope East	Kagulu	Bukutula	Ngereka	26	70	Male	Married or Cohabiting		Anglican		Complete Primary		Peasant farmer		6	4	No									No		Yes	Yes	Yes	No	Yes	No	No	No	Yes	Yes	No	Yes		Yes	Yes	No	No
2021-06-14T14:16:45.996+03:00	2021-06-14T14:57:38.047+03:00		3	Buyende	Budyope East	Kagulu	Bukutula	Ngereka	27	30	Female	Married or Cohabiting		Muslim		Incomplete Primary		Peasant farmer		7	4	No									No		Yes	Yes	Yes	Yes	No	Yes	Yes	No	Yes	Yes	Yes	Yes		No	I don't know	Yes	No
2021-06-14T14:57:38.150+03:00	2021-06-14T15:41:56.879+03:00		3	Buyende	Budyope East	Kagulu	Bukutula	Ngereka	28	51	Female	Married or Cohabiting		Anglican		Incomplete Primary		Peasant farmer		3	0	No									No		Yes	No	No	No	Yes	No	No	No	Yes	Yes	Yes	Yes		Yes	Yes	No	No
2021-06-14T15:41:57.025+03:00	2021-06-14T16:25:57.488+03:00		4	Buyende	Budyope	Kagulu	Bukutula	Ngereka	29	18	Female	Single & Never Married		Catholic		Incomplete Primary		Other (specify)	No job, student	10	6	No									No		No	Yes	No	Yes	Yes	Yes	Yes	No	Yes	Yes	Yes	Yes		Yes	No	No	No
2021-06-14T16:25:57.558+03:00	2021-06-15T10:37:08.536+03:00		2	Buyende	Budyope East	Kagulu	Kagulu	Kinatebe	30	30	Female	Married or Cohabiting		Muslim		Incomplete Primary		Peasant farmer		6	4	No									No		Yes	Yes	Yes	Yes	No	Yes	Yes	No	Yes	Yes	Yes	Yes		Yes	No	No	No
2021-06-15T10:37:08.573+03:00	2021-06-15T11:23:20.656+03:00		1	Buyende	Budyope East	Kagulu	Kagulu	Kinatebe	31	86	Male	Widowed		Anglican		Never Attended		Other (specify)	Retired peasant farmer	1	0	No									No		Yes	No	No	I don't know	Yes	Yes	Yes	Yes	I don't know	Yes	Yes	Yes		Yes	Yes	Yes	No
2021-06-15T11:23:20.702+03:00	2021-06-15T11:58:08.586+03:00		3	Buyende	Budyope East	Kagulu	Kagulu	Kinatebe	32	70	Female	Other (specify)	Was married, not anymore	Muslim		Never Attended		Peasant farmer		7	4	No									No		Yes	No	No	Yes	I don't know	No	No	Yes	Yes	I don't know	No	Yes		No	Yes	No	No
2021-06-15T12:33:31.403+03:00	2021-06-15T13:02:15.415+03:00		5	Buyende	Budyope East	Kagulu	Kagulu	Kinatebe	33	38	Female	Married or Cohabiting		Muslim		Never Attended		Peasant farmer		8	3	No									No		Yes	Yes	Yes	Yes	No	Yes	Yes	Yes	No	Yes	Yes	Yes		No	Yes	No	Yes
2021-06-15T11:58:08.732+03:00	2021-06-15T12:33:31.306+03:00		2	Buyende	Budyope East	Kagulu	Kagulu	Kinatebe	34	49	Female	Married or Cohabiting		Catholic		Incomplete Primary		Peasant farmer		6	4	No									No		Yes	Yes	Yes	Yes	Yes	Yes	No	Yes	Yes	Yes	Yes	Yes		Yes	Yes	Yes	No
2021-06-10T10:12:26.197+03:00	2021-06-10T10:48:54.311+03:00		2	Buyende	Budiope East	Kagulu	Kagulu	Kinamagira	35	21	Female	Married or Cohabiting		Muslim		Incomplete Primary		Peasant farmer		7	4	No									No		Yes	Yes	No	Yes	Yes	Yes	Yes	Yes	Yes	Yes	Yes	Yes		No	Yes	No	No
2021-06-10T11:17:57.136+03:00	2021-06-10T11:48:29.420+03:00		3	Buyende	Budiope East	Kagulu	Kagulu	Kinamagira	36	30	Female	Married or Cohabiting		Anglican		O-Level		Peasant farmer		10	7	No									No		Yes	Yes	Yes	Yes	Yes	Yes	Yes	No	Yes	Yes	Yes	Yes		Yes	Yes	Yes	No
2021-06-10T12:21:11.592+03:00	2021-06-10T12:46:41.772+03:00		3	Buyende	Budiope East	Kagulu	Kagulu	Kinamagira	37	35	Female	Separated (married but not cohabiting)		Catholic		O-Level		Peasant farmer		3	2	No									No		Yes	Yes	No	Yes	Yes	Yes	Yes	Yes	Yes	Yes	No	Yes		No	Yes	Yes	No
2021-06-10T12:56:38.912+03:00	2021-06-10T13:36:39.369+03:00		3	Buyende	Budiope East	Kagulu	Kagulu	Kinamagira	38	31	Female	Married or Cohabiting		Muslim		Complete Primary		Shop Owner		11	8	No									No		Yes	Yes	Yes	Yes	Yes	Yes	No	Yes	Yes	Yes	Yes	No		Yes	Yes	Yes	No
2021-06-14T10:35:44.377+03:00	2021-06-14T11:01:04.617+03:00		2	Buyende	Budiope East	Irundu	Igalaza	Bulondo	39	30	Female	Married or Cohabiting		Anglican		Incomplete Primary		Peasant farmer		6	4	No									No		Yes	Yes	Yes	No	Yes	No	Yes	No	Yes	Yes	No	I don't know		Yes	Yes	Yes	No
2021-06-14T11:08:05.510+03:00	2021-06-14T18:28:10.941+03:00		2	Buyende	Budiope East	Irundu	Igalaza	Bulondo	40	28	Female	Married or Cohabiting		Pentecostal		Complete Primary		Peasant farmer		7	5	No									I don't know		Yes	Yes	Yes	Yes	Yes	Yes	Yes	Yes	Yes	Yes	No	No		No	No	Yes	No
2021-06-14T11:51:20.048+03:00	2021-06-14T18:29:04.810+03:00		12	Buyende	Budiope East	Irundu	Igalaza	Bulondo	41	20	Female	Single & Never Married		Pentecostal		Complete Primary		Peasant farmer		12	8	No									No		Yes	Yes	Yes	Yes	No	Yes	Yes	No	Yes	Yes	Yes	Yes		No	Yes	Yes	No
2021-06-14T12:18:06.305+03:00	2021-06-14T18:27:50.326+03:00		8	Buyende	Budiope East	Irundu	Igalaza	Bulondo	42	38	Female	Married or Cohabiting		Anglican		Incomplete Primary		Other (specify)	Brewing business	8	4	No									No		Yes	Yes	No	No	No	No	I don't know	No	Yes	Yes	No	No		No	No	Yes	No
2021-06-14T13:01:25.792+03:00	2021-06-14T18:27:23.165+03:00		4	Buyende	Budiope East	Irundu	Igalaza	Bulondo	43	45	Male	Married or Cohabiting		Catholic		Incomplete Primary		Peasant farmer		9	5	No									No		Yes	Yes	Yes	Yes	Yes	Yes	Yes	Yes	Yes	Yes	Yes	Yes		No	No	Yes	Yes
2021-06-14T13:35:54.674+03:00	2021-06-14T18:29:37.906+03:00		2	Buyende	Budiope East	Irundu	Igalaza	Bulondo	44	24	Female	Married or Cohabiting		Muslim		Incomplete Primary		Peasant farmer		4	2	Yes	Husband. He can beat people sometimes (violent behavior)	Hospital/Health Center		Hospital/Health Centre		Does not know	Irundu health center treatment more effective than Mpunde	Yes	No		No	Yes	No	Yes	No	Yes	Yes	Yes	Yes	Yes	Yes	No		No	Yes	No	No
2021-06-14T14:03:22.371+03:00	2021-06-14T18:27:05.905+03:00		5	Buyende	Budiope East	Irundu	Igalaza	Bulondo	45	56	Female	Married or Cohabiting		Anglican		Never Attended		Peasant farmer		5	3	No									No		Yes	Yes	Yes	Yes	No	Yes	Yes	Yes	Yes	Yes	Yes	Yes		Yes	No	Yes	No
2021-06-14T15:08:43.263+03:00	2021-06-14T18:29:52.980+03:00		4	Buyende	Budiope East	Irundu	Igalaza	Bulondo	46	51	Male	Married or Cohabiting		Muslim		Never Attended		Peasant farmer		10	6	No									No		Yes	No	No	No	No	No	I don't know	Yes	Yes	Yes	No	Yes		No	I don't know	Yes	No
2021-06-14T15:45:47.025+03:00	2021-06-14T18:26:46.590+03:00		3	Buyende	Budiope East	Irundu	Igalaza	Bulondo	47	63	Male	Married or Cohabiting		Muslim		Incomplete Primary		Peasant farmer		6	3	No									No		Yes	Yes	Yes	Yes	No	No	Yes	Yes	No	Yes	Yes	Yes		Yes	Yes	Yes	No
2021-06-14T16:23:48.338+03:00	2021-06-14T18:26:22.075+03:00		9	Buyende	Budiope East	Irundu	Igalaza	Bulondo	48	49	Female	Married or Cohabiting		Anglican		Incomplete Primary		Peasant farmer		9	5	Yes	Niece. Violent behavior ,+ say random words + wander	Hospital/Health Center		Other (specify)	Unsure	Unsure	Unsure	Yes	No		Yes	I don't know	Yes	Yes	I don't know	No	Yes	No	Yes	Yes	No	Yes		Yes	Yes	Yes	No
2021-06-15T10:42:59.992+03:00	2021-06-15T13:03:23.059+03:00		6	Buyende	Budiope East	Kagulu	Kagulu	Bulayi	49	33	Female	Married or Cohabiting		Anglican		Incomplete Primary		Other (specify)	Tailor	6	4	No									No		Yes	Yes	Yes	Yes	No	Yes	Yes	Yes	Yes	Yes	Yes	Yes		No	Yes	Yes	No
2021-06-15T11:13:02.854+03:00	2021-06-15T13:04:04.395+03:00		2	Buyende	Budiope East	Kagulu	Kagulu	Bulayi	50	20	Female	Married or Cohabiting		Anglican		Incomplete Primary		Peasant farmer		4	2	No									No		Yes	Yes	No	No	No	Yes	Yes	Yes	Yes	Yes	No	Yes		Yes	Yes	Yes	No
2021-06-15T11:50:09.503+03:00	2021-06-15T13:04:26.727+03:00		1	Buyende	Budiope East	Kagulu	Kagulu	Bulayi	51	25	Female	Separated (married but not cohabiting)		Anglican		Incomplete Primary		Peasant farmer		7	6	No									No		Yes	Yes	No	Yes	No	Yes	Yes	No	Yes	Yes	Yes	Yes		No	Yes	Yes	No
2021-06-15T12:21:12.716+03:00	2021-06-15T13:04:54.584+03:00		2	Buyende	Budiope East	Kagulu	Kagulu	Bulayi	52	21	Female	Married or Cohabiting		Pentecostal		Incomplete Primary		Peasant farmer		5	3	No									No		Yes	Yes	Yes	Yes	No	Yes	Yes	No	Yes	Yes	Yes	Yes		Yes	Yes	Yes	No
2021-06-15T13:05:03.627+03:00	2021-06-15T13:29:39.590+03:00		2	Buyende	Budiope East	Kagulu	Kagulu	Bulayi	53	62	Male	Married or Cohabiting		Anglican		Incomplete Primary		Peasant farmer		2	0	No									No		Yes	Yes	No	No	Yes	No	Yes	No	Yes	Yes	No	Yes		Yes	No	Yes	No
2021-06-15T13:33:54.879+03:00	2021-06-15T14:01:45.365+03:00		2	Buyende	Budiope East	Kagulu	Kagulu	Bulayi	54	50	Male	Married or Cohabiting		Pentecostal		Incomplete Primary		Peasant farmer		6	4	No									No		Yes	I don't know	Yes	Yes	I don't know	Yes	I don't know	I don't know	Yes	Yes	Yes	Yes		No	I don't know	Yes	No
2021-06-15T14:09:44.379+03:00	2021-06-15T14:35:50.112+03:00		2	Buyende	Budiope East	Kagulu	Kagulu	Bulayi	55	38	Female	Married or Cohabiting		Pentecostal		Incomplete Primary		Peasant farmer		8	6	No									No		No	Yes	Yes	Yes	No	Yes	Yes	Yes	Yes	Yes	No	Yes		Yes	Yes	Yes	No
2021-06-15T14:52:31.957+03:00	2021-06-15T15:15:24.117+03:00		2	Buyende	Budiope East	Kagulu	Kagulu	Bulayi	56	20	Female	Married or Cohabiting		Pentecostal		Complete Primary		Peasant farmer		6	4	No									No		Yes	Yes	Yes	Yes	No	Yes	Yes	Yes	Yes	Yes	Yes	Yes		Yes	Yes	Yes	No
2021-06-15T15:24:52.148+03:00	2021-06-15T15:46:59.417+03:00		1	Buyende	Budiope East	Kagulu	Kagulu	Bulayi	57	46	Female	Separated (married but not cohabiting)		Muslim		Never Attended		Peasant farmer		2	1	No									No		I don't know	Yes	Yes	Yes	No	Yes	I don't know	Yes	Yes	Yes	No	No		No	Yes	Yes	No
2021-06-15T15:57:19.600+03:00	2021-06-15T16:32:57.322+03:00		5	Buyende	Budiope East	Kagulu	Kagulu	Bulayi	58	36	Male	Married or Cohabiting		Catholic		Incomplete Primary		Peasant farmer		5	3	No									No		Yes	Yes	Yes	Yes	No	No	Yes	No	Yes	Yes	No	Yes		No	No	Yes	Yes
2021-06-15T13:02:15.513+03:00	2021-06-15T13:51:52.778+03:00		3	Buyende	Budyope East	Kagulu	Kagulu	Kinatebe	59	80	Female	Widowed		Catholic		Never Attended		Other (specify)	No job	9	6	No									No		Yes	I don't know	Yes	Yes	I don't know	No	No	I don't know	Yes	Yes	Yes	Yes		No	Yes	Yes	No
2021-06-15T13:51:53.055+03:00	2021-06-16T11:05:09.108+03:00		2	Buyende	Budyope East	Kagulu	Kagulu	Busuyi	60	53	Female	Married or Cohabiting		Pentecostal		Never Attended		Peasant farmer		3	1	No									No		Yes	Yes	Yes	Yes	Yes	Yes	Yes	Yes	Yes	Yes	Yes	Yes		No	Yes	Yes	No
2021-06-16T11:05:09.185+03:00	2021-06-16T11:46:22.844+03:00		2	Buyende	Budyope East	Kagulu	Kagulu	Busuyi	61	26	Male	Married or Cohabiting		Anglican		Complete Primary		Peasant farmer		4	2	No									No		Yes	Yes	Yes	Yes	Yes	Yes	Yes	Yes	Yes	Yes	Yes	Yes		Yes	No	No	No
2021-06-16T11:46:22.949+03:00	2021-06-16T12:10:15.909+03:00		3	Buyende	Budyope	Kagulu	Kagulu	Busuyi	62	31	Male	Married or Cohabiting		Muslim		O-Level		Peasant farmer		5	2	No									No		Yes	No	Yes	Yes	No	Yes	Yes	Yes	Yes	Yes	Yes	Yes		No	No	No	Yes
2021-06-16T12:10:16.055+03:00	2021-06-16T12:43:13.015+03:00		5	Buyende	Budyope East	Kagulu	Kagulu	Busuyi	63	18	Female	Single & Never Married		Pentecostal		Incomplete Primary		Other (specify)	Tailor	11	6	No									No		Yes	Yes	No	Yes	Yes	No	Yes	Yes	Yes	Yes	No	Yes		Yes	No	No	No
2021-06-16T12:43:13.219+03:00	2021-06-16T13:17:51.934+03:00		4	Buyende	Budyope East	Kagulu	Kagulu	Busuyi	64	50	Female	Married or Cohabiting		Catholic		Never Attended		Peasant farmer		12	8	No									No		Yes	Yes	No	Yes	No	Yes	Yes	Yes	Yes	Yes	Yes	I don't know		No	No	No	No
2021-06-16T13:17:52.161+03:00	2021-06-16T13:50:54.475+03:00		3	Buyende	Budyope East	Kagulu	Kagulu	Busuyi	65	53	Female	Married or Cohabiting		Pentecostal		Never Attended		Peasant farmer		4	1	No									No		Yes	No	No	Yes	I don't know	No	No	Yes	Yes	Yes	Yes	Yes		Yes	No	No	No
2021-06-16T13:50:54.886+03:00	2021-06-16T14:27:25.204+03:00		2	Buyende	Budyope East	Kagulu	Kagulu	Busuyi	66	24	Female	Married or Cohabiting		Anglican		Incomplete Primary		Peasant farmer		5	3	No									No		I don't know	Yes	No	Yes	No	No	No	I don't know	Yes	Yes	No	No		Yes	Yes	No	No
2021-06-15T14:13:21.610+03:00	2021-06-24T11:02:10.005+03:00		2	Buyende	Budyope East	Kagulu	Kagulu	Kinatebe	67	25	Male	Married or Cohabiting		Anglican		Complete Primary		Other (specify)	Mechanic	5	3	No									No		Yes	Yes	No	Yes	No	Yes	No	Yes	Yes	Yes	No	Yes		No	No	No	No
2021-06-15T14:49:27.995+03:00	2021-06-15T15:23:39.996+03:00		6	Buyende	Budyope East	Kagulu	Kagulu	Kinatebe	68	61	Female	Married or Cohabiting		Anglican		Never Attended		Peasant farmer		9	3	No									No		Yes	No	Yes	Yes	Yes	Yes	I don't know	Yes	Yes	Yes	Yes	No		I don't know	Yes	Yes	No
2021-06-15T15:28:08.797+03:00	2021-06-24T11:01:38.262+03:00		2	Buyende	Budyope East	Kagulu	Kagulu	Kinatebe	69	35	Male	Married or Cohabiting		Pentecostal		Complete Primary		Peasant farmer		7	5	No									No		Yes	Yes	No	No	No	Yes	No	Yes	Yes	No	No	I don't know		Yes	No	No	No
2021-06-15T15:59:11.847+03:00	2021-06-24T11:01:22.425+03:00		2	Buyende	Budyope East	Kagulu	Kagulu	Kinatebe	70	21	Male	Married or Cohabiting		Catholic		Incomplete Primary		Peasant farmer		8	6	No									No		Yes	No	No	Yes	Yes	Yes	Yes	Yes	Yes	Yes	Yes	Yes		No	Yes	No	No
2021-06-16T14:45:04.096+03:00	2021-06-16T15:13:31.511+03:00		2	Buyende	Budyope East	Kagulu	Kagulu	Busuyi	71	75	Female	Married or Cohabiting		Catholic		Never Attended		Other (specify)	None	2	0	No									No		Yes	Yes	No	Yes	No	No	No	No	Yes	Yes	No	Yes		Yes	No	Yes	No
2021-06-16T15:16:55.762+03:00	2021-06-16T15:50:33.587+03:00		4	Buyende	Budyope	Kagulu	Kagulu	Busuyi	72	52	Male	Married or Cohabiting		Other (specify)	Seventh Day	Complete Primary		Peasant farmer		13	9	No									No		Yes	Yes	No	No	Yes	Yes	No	Yes	Yes	Yes	No	No		Yes	Yes	No	No
2021-06-16T15:57:53.652+03:00	2021-06-16T16:24:27.142+03:00		2	Buyende	Budyope East	Kagulu	Kagulu	Busuyi	73	28	Female	Married or Cohabiting		Anglican		Incomplete Primary		Other (specify)	Sells produce	5	3	No									No		I don't know	Yes	Yes	Yes	Yes	Yes	Yes	No	Yes	Yes	Yes	Yes		Yes	Yes	Yes	No
2021-06-16T14:27:25.500+03:00	2021-06-21T10:34:10.912+03:00		2	Buyende	Budyope East	Irundu	Bukutula	Nadiyope	74	36	Female	Single & Never Married		Catholic		Incomplete Primary		Peasant farmer		8	6	No									I don't know		Yes	Yes	Yes	Yes	Yes	Yes	Yes	Yes	Yes	Yes	Yes	Yes		No	Yes	I don't know	No
2021-06-21T10:34:10.943+03:00	2021-06-21T11:05:19.222+03:00		1	Buyende	Budyope East	Irundu	Bakutula	Nadiyope	75	80	Female	Widowed		Muslim		Never Attended		Peasant farmer		7	6	No									No		Yes	Yes	Yes	Yes	Yes	No	No	Yes	Yes	Yes	Yes	Yes		Yes	Yes	No	No
2021-06-21T11:05:19.268+03:00	2021-06-21T11:22:43.588+03:00		2	Buyende	Budyope East	Irundu	Bakutula	Nadiyope	76	39	Male	Married or Cohabiting		Muslim		O-Level		Peasant farmer		10	8	No									No		Yes	Yes	Yes	Yes	No	Yes	Yes	Yes	Yes	Yes	Yes	Yes		Yes	Yes	Yes	No
2021-06-21T11:22:43.660+03:00	2021-06-21T11:43:51.461+03:00		2	Buyende	Budyope East	Irundu	Bukutula	Nadiyope	77	30	Female	Married or Cohabiting		Muslim		Incomplete Primary		Peasant farmer		6	4	No									No		Yes	No	Yes	Yes	Yes	Yes	Yes	Yes	Yes	Yes	Yes	No		Yes	Yes	Yes	No
2021-06-21T11:43:51.540+03:00	2021-06-21T12:10:00.162+03:00		2	Buyende	Budyope East	Irundu	Bukutula	Nadiyope	78	26	Male	Married or Cohabiting		Anglican		Complete Primary		Peasant farmer		3	1	No									Yes		Yes	Yes	Yes	Yes	No	Yes	Yes	Yes	Yes	Yes	Yes	Yes		No	Yes	No	Yes
2021-06-21T12:10:00.256+03:00	2021-06-21T12:35:27.600+03:00		4	Buyende	Budyope East	Irundu	Bukutula	Nadiyope	79	50	Female	Married or Cohabiting		Anglican		Complete Primary		Peasant farmer		10	6	No									Yes		Yes	Yes	Yes	Yes	No	Yes	Yes	Yes	Yes	Yes	Yes	Yes		Yes	No	No	No
2021-06-21T12:35:27.713+03:00	2021-06-21T12:59:34.836+03:00		2	Buyende	Budyope East	Irundu	Bukutula	Nadiyope	80	30	Female	Married or Cohabiting		Other (specify)	Isa Masia	Complete Primary		Peasant farmer		10	8	No									No		Yes	No	Yes	Yes	No	Yes	Yes	Yes	Yes	Yes	No	Yes		Yes	Yes	No	No
2021-06-21T12:59:34.873+03:00	2021-06-21T13:20:33.458+03:00		2	Buyende	Budyope East	Irundu	Bukutula	Nadiyope	81	28	Female	Married or Cohabiting		Muslim		Complete Primary		Peasant farmer		6	4	No									No		Yes	Yes	Yes	Yes	Yes	Yes	Yes	Yes	Yes	Yes	Yes	Yes		Yes	Yes	No	No
2021-06-21T13:20:33.512+03:00	2021-06-21T13:40:35.085+03:00		2	Buyende	Budyope	Irundu	Bukutula	Nadiyope	82	23	Female	Married or Cohabiting		Muslim		Incomplete Primary		Peasant farmer		5	3	No									No		Yes	Yes	Yes	Yes	No	Yes	Yes	Yes	Yes	Yes	Yes	Yes		Yes	Yes	No	No
2021-06-21T13:40:35.147+03:00	2021-06-21T14:06:32.928+03:00		2	Buyende	Budyope East	Irundu	Bukutula	Nadiyope	83	54	Male	Married or Cohabiting		Anglican		Complete Primary		Peasant farmer		6	4	No									No		Yes	Yes	Yes	Yes	No	Yes	Yes	Yes	Yes	Yes	Yes	No		No	No	No	Yes
2021-06-21T14:06:33.007+03:00	2021-06-21T14:47:12.566+03:00		2	Buyende	Budyope East	Irundu	Bukutula	Masaba	84	21	Female	Married or Cohabiting		Catholic		Complete Primary		Peasant farmer		5	3	No									No		Yes	Yes	Yes	Yes	No	Yes	Yes	Yes	Yes	Yes	Yes	Yes		Yes	Yes	No	No
2021-06-22T11:27:06.913+03:00	2021-06-22T11:50:58.352+03:00		3	Buyende	Budyope East	Kagulu	Kagulu	Gabano	85	26	Female	Married or Cohabiting		Muslim		Complete Primary		Peasant farmer		7	4	No									No		Yes	Yes	No	Yes	No	No	Yes	Yes	Yes	Yes	No	Yes		Yes	Yes	Yes	No
2021-06-22T11:50:58.418+03:00	2021-06-22T12:07:04.105+03:00		2	Buyende	Budyope East	Kagulu	Kagulu	Gabano	86	35	Male	Married or Cohabiting		Anglican		Complete Primary		Peasant farmer		3	1	No									No		Yes	Yes	Yes	Yes	No	Yes	Yes	Yes	Yes	Yes	Yes	Yes		No	No	Yes	No
2021-06-21T09:31:52.244+03:00	2021-06-21T10:41:24.270+03:00		3	Buyende	Budyope East	Erundu	Bukutula	Masaba	87	30	Female	Married or Cohabiting		Catholic		Incomplete Primary		Peasant farmer		9	6	No									No		Yes	Yes	Yes	Yes	Yes	Yes	Yes	Yes	Yes	Yes	No	Yes		No	Yes	Yes	No
2021-06-21T10:48:45.805+03:00	2021-06-21T11:23:13.580+03:00		6	Buyende	Budyope East	Irundu	Mukutula	Masaba	88	42	Female	Married or Cohabiting		Anglican		Incomplete Primary		Peasant farmer		10	4	No									No		Yes	Yes	Yes	Yes	Yes	Yes	Yes	Yes	Yes	Yes	Yes	Yes		Yes	Yes	Yes	No
2021-06-21T11:29:20.556+03:00	2021-06-21T15:26:19.695+03:00		2	Buyende	Budyope East	Irundu	Bukutula	Masaba	89	30	Female	Married or Cohabiting		Catholic		Complete Primary		Other (specify)	Jobless	7	5	No									No		Yes	Yes	Yes	Yes	Yes	Yes	Yes	Yes	Yes	Yes	Yes	No		No	No	Yes	No
2021-06-21T12:16:11.982+03:00	2021-06-21T12:54:27.214+03:00		3	Buyende	Budiope East	Irundu	Bukutula	Masaba	90	58	Female	Widowed		Muslim		Incomplete Primary		Peasant farmer		5	2	No									No		Yes	Yes	Yes	Yes	Yes	Yes	Yes	Yes	Yes	Yes	Yes	Yes		No	No	No	No
2021-06-21T13:00:14.093+03:00	2021-06-21T13:31:42.998+03:00		3	Buyende	Budyope East	Irundu	Bukutula	Masaba	91	55	Female	Married or Cohabiting		Other (specify)	Adventist	Complete Primary		Peasant farmer		9	6	No									Yes		Yes	Yes	Yes	Yes	Yes	Yes	Yes	Yes	Yes	Yes	Yes	No		No	Yes	No	No
2021-06-21T13:37:22.992+03:00	2021-06-21T14:05:52.627+03:00		2	Buyende	Budyope East	Irundu	Bukutula	Masaba	92	48	Male	Married or Cohabiting		Other (specify)	Born again	O-Level		Peasant farmer		9	7	No									No		Yes	Yes	Yes	No	Yes	Yes	Yes	No	Yes	Yes	No	Yes		No	No	No	Yes
2021-06-21T14:09:36.897+03:00	2021-06-21T14:33:42.732+03:00		2	Buyende	Budyope East	Irundu	Bukutula	Masaba	93	29	Female	Married or Cohabiting		Anglican		Incomplete Primary		Peasant farmer		8	6	No									No		Yes	No	No	No	No	No	Yes	No	No	Yes	Yes	Yes		Yes	Yes	No	No
2021-06-21T14:40:08.447+03:00	2021-06-21T15:01:27.867+03:00		5	Buyende	Budyope East	Irundu	Bukutula	Masaba	94	35	Female	Married or Cohabiting		Catholic		Other (specify)	Nursery school	Peasant farmer		13	8	No									No		Yes	Yes	Yes	Yes	I don't know	Yes	Yes	Yes	Yes	Yes	I don't know	Yes		No	Yes	Yes	Yes
2021-06-21T15:04:51.841+03:00	2021-06-21T15:22:02.448+03:00		2	Buyende	Budyope	Irundu	Bukutula	Masaba	95	75	Female	Married or Cohabiting		Catholic		Never Attended		Peasant farmer		5	3	No									Yes		Yes	Yes	Yes	Yes	Yes	Yes	Yes	Yes	Yes	Yes	Yes	Yes		No	No	No	Yes
2021-06-22T10:17:10.913+03:00	2021-06-22T10:40:37.270+03:00		3	Buyende	Budiope East	Kagulu	Kagulu	Gabona	96	45	Male	Married or Cohabiting		Catholic		Incomplete Primary		Peasant farmer		11	8	No									No		Yes	Yes	Yes	Yes	Yes	Yes	Yes	Yes	Yes	Yes	Yes	Yes		Yes	Yes	Yes	No
2021-06-22T10:44:21.560+03:00	2021-06-22T11:10:16.908+03:00		2	Buyende	Budiope East	Kagulu	Kagulu	Gabona	97	35	Female	Married or Cohabiting		Muslim		Complete Primary		Peasant farmer		6	4	No									No		Yes	Yes	Yes	Yes	Yes	Yes	Yes	Yes	Yes	Yes	Yes	Yes		No	Yes	No	No
2021-06-22T11:26:56.664+03:00	2021-06-22T11:48:52.482+03:00		4	Buyende	Budiope East	Kagulu	Kagulu	Gabona	98	71	Male	Widowed		Anglican		Complete Primary		Peasant farmer		12	8	No									No		Yes	Yes	Yes	Yes	No	Yes	Yes	Yes	Yes	Yes	No	No		No	Yes	No	Yes
2021-06-22T11:52:41.500+03:00	2021-06-22T12:18:10.224+03:00		2	Buyende	Budiope East	Kagulu	Kagulu	Gabona	99	36	Female	Married or Cohabiting		Other (specify)	Born again	Incomplete Primary		Peasant farmer		8	6	No									No		Yes	Yes	Yes	Yes	Yes	Yes	Yes	Yes	Yes	Yes	Yes	Yes		Yes	Yes	Yes	Yes
2021-06-22T12:24:13.123+03:00	2021-06-22T12:43:58.481+03:00		3	Buyende	Budiope East	Kagulu	Kagulu	Gabona	100	29	Male	Married or Cohabiting		Muslim		O-Level		Peasant farmer		8	5	No									No		Yes	Yes	Yes	Yes	Yes	Yes	Yes	Yes	Yes	Yes	Yes	Yes		No	Yes	No	No
2021-06-24T10:46:24.295+03:00	2021-06-24T11:11:44.315+03:00		4	x	x	x	x	Kinamagira	101	67	Male	Married or Cohabiting		Catholic		Incomplete Primary		Peasant farmer		8	4	No									No		Yes	I don't know	Yes	Yes	Yes	I don't know	Yes	I don't know	Yes	Yes	Yes	Yes		Yes	I don't know	No	Yes
2021-06-24T10:52:46.025+03:00	2021-06-24T11:11:55.382+03:00		1	x	x	x	x	Kinamagira	102	61	Female	Widowed		Muslim		Incomplete Primary		Other (specify)	Sells pancakes	6	5	No									No		No	Yes	No	Yes	No	No	No	No	Yes	Yes	Yes	Yes		Yes	Yes	Yes	No
[truncated: 51 more columns]
