# Supplementary material for: Evaluation of a pilot, community-led mental illness de-stigmatization theater intervention in rural uganda
Source: BMC Psychiatry. 2022 Dec 16;22:794. doi: 10.1186/s12888-022-04441-w (PMC9756628; doi:10.1186/s12888-022-04441-w)
Supplement: Supplementary file 2 — Additional file 2. [file 12888_2022_4441_MOESM2_ESM.xlsx]

## Sheet: Follow-up Mental Health Comm...
start	end	Introduction: We are researchers from Empower Through Health. We are conducting a study on mental health in Uganda. There are a few questions we shall ask you, which may take 30 to 40 minutes. These questions are very important in helping us to better understand this problem. You are requested to answer the questions, and your responses shall be treated as confidential. Tuli abanoneeza okuva mu E…	Parish [Omuluka]	Village [Ekyaalo]	Identifier	Did you attend the VHTs' play and our training about mental illness? [Waliwo mu muzano no okwegelesa kwa basawo abekyalo burweire bwo mutwe?]	Who attended in your place? [Nani eyaliwo mu kifokyo?]	What did they tell you about the play and training? [Bakukobaki ekyaliyo mu muzano no kwegeresa?]	Did you or a member of your family been diagnosed with a mental illness? [Bali bakebeireku bayagana nga omuntu mu maka go mutabufu wa mutwe?]	If so, what were they diagnosed with? [Bwekiba kityo, bamwaganamu bulwaire ki?]	Where were they diagnosed? [Babakeberera wa?]	Specify	Where was the first place (traditional healer, hospital, etc) you/they went to at first? [Kifo ki ekyasooka (Omusawo owe’kinansi, Eidwaliro, ebindi) yemwagya omulundi ogusooka?]	Specify	What treatment did they provide at the first place you went to? [Bwidandabi ki obwabawebwa mukifo ekisooka ye mwaja?]	What was the most effective treatment you/they received? [Bwidandabi ki obusinga okola bwemafuna?]	Did they eventually go to a health center or a hospital? [Buti bamaliliza nga bajiire mwidhaliro?]	Do you suspect that you or a member of your family has a mental illness? [Otebereza okuba no’mutabufu owomtwe mumaka go?]	Which of the following can cause mental illness?[ Ki kubino ekireeta obutabufu obwo’bwongo]	Drug or alcohol misuse [Okukozesa obubi Ebiragalalagala no’mwenge]	Possession by evil spirits [Okubaaku emizimu]	Traumatic event or shock [Okwekanga]	Stress [Ebilowozo/stress]	Genetic inheritance [Oburweire bwansikilano]	Physical abuse [Okubwa obubi]	Biological factors (other than brain disease or genetics) [Engeri gyebazaalibwamu (Obulwaire obwo’bwongo oba Okusiika ebilwaire bya maka)]	God’s punishment [Okukangaivulwa ni katonda]	Witchcraft [Eirogo]	Brain disease [Obulwaire obwo’bwongo]	Poverty [Obwavu]	Someone puts a curse on you [Obulaame]	People with mental illness… [Abalwaire abo’mutwe]	Can be treated outside of a hospital [Basobola okwidhandhabwa kuluya kwe’dwaliro]	Tend to be mentally retarded [Obwongo Bwakona]	Are a public nuisance [Byakumalira bantu biseera]	Can work in regular jobs [Basobola okola emirimu gyabulido]	Are dangerous because of violent behavior [Ba bulabe olwembeera dhaibwe edho’buvuyo]	Do you think that psychosis is treatable with medicine? [Olowooza eiralu lisobola okwidhandhabwa ne’dagala elyekizungu?]	Do you think that psychosis is treatable in other ways? [Olowooza eiralu lisobola okwidhandhabwa nengeri edindi?]	If yes, what are the other ways? [Bwekiba yii, ngeri ki edindi?]	Where should people with psychosis be treated? [Wa abalalu webalina okwidhadhabirwa?]	Specify	How common is mental illness in your community? [Mutera okuba na’balwaire abo’mutwe mu kyaalo kyaimwe?]	Do you agree or disagree with the following statements?	Are you afraid of people with mental illness? [Ntya abatabufu abo’mutwe?]	Would you object to having mentally ill people living in your neighborhood? [Toikirizaganya kuba namulwaire owomutwe kumiliraano?]	Would you avoid conversations with neighbors who had suffered from mental illness? [Osobola okwewala okuba mumboozi ni mulirwana wo eyalalukaku?]	Would you be willing to work with someone with a mental illness? [Osobola okukola no’mulwaire owomutwe?]	Would you invite someone into your home if you knew they suffered from mental illness? [Osobola okwaniriza mumakago omuntu nga otegeire nga yarwalaku obulwaire obwo’mutwe?]
2021-08-09T13:01:12.891+03:00	2021-08-09T13:29:51.355+03:00		Kagulu	Kinamagira	36	Yes			No									No		Yes	Yes	Yes	Yes	Yes	Yes	Yes	Yes	Yes	Yes	Yes	No		Yes	Yes	No	No	Yes	Yes	Yes	Traditional healer, church	Other (specify)	Hospital, church, traditional healer	Somewhat common		Yes	No	No	No	Yes
2021-08-09T12:35:50.243+03:00	2021-08-09T12:52:58.486+03:00		Kagulu	Kinamagira	35	Yes			No									No		Yes	Yes	Yes	Yes	No	Yes	Yes	Yes	Yes	Yes	Yes	Yes		No	Yes	No	Yes	Yes	Yes	No		Hospital		Very common		Yes	No	No	No	Yes
2021-08-09T11:51:28.779+03:00	2021-08-09T12:15:40.342+03:00		Kilimwa	Kinamagira	17	Yes			No									No		Yes	Yes	Yes	Yes	Yes	Yes	Yes	No	No	Yes	Yes	Yes		Yes	Yes	Yes	No	Yes	Yes	No		Hospital		Not common		Yes	No	No	No	Yes
2021-08-09T11:12:15.960+03:00	2021-08-09T11:36:37.378+03:00		Kilimwa	Kinamagira	16	Yes			No									No		Yes	Yes	Yes	Yes	No	Yes	Yes	No	Yes	Yes	No	Yes		Yes	Yes	Yes	No	Yes	Yes	Yes	Traditional healers	Hospital		Very common		Yes	No	No	Yes	Yes
2021-08-05T12:32:05.608+03:00	2021-08-05T13:01:18.391+03:00		Bukutula	Ngereka	25	Yes			No									No		Yes	Yes	Yes	Yes	Yes	Yes	Yes	Yes	Yes	Yes	Yes	Yes		Yes	Yes	Yes	No	Yes	Yes	No		Religious Facility (Church, Mosque, etc)		Very common		Yes	No	No	No	No
2021-08-05T11:20:03.949+03:00	2021-08-05T12:02:05.717+03:00		Bukutula	Ngereka	28	Yes			No									No		Yes	Yes	Yes	Yes	Yes	Yes	No	No	No	No	Yes	Yes		Yes	Yes	Yes	Yes	Yes	Yes	Yes	Don't know	Hospital		Not common		No	No	No	No	No
2021-08-05T10:00:53.144+03:00	2021-08-05T11:02:33.041+03:00		Bukutula	Ngereka	29	Yes			No									No		Yes	Yes	Yes	Yes	Yes	Yes	Yes	No	Yes	Yes	No	Yes		Yes	No	No	Yes	No	Yes	Yes	Traditional medicine	Traditional Healer (Witch Doctor)		Very common		Yes	No	No	Yes	Yes
2021-08-05T14:06:59.923+03:00	2021-08-05T14:26:26.282+03:00		Bukutula	Ngereka	21	Yes			No									No		Yes	Yes	Yes	Yes	Yes	Yes	Yes	Yes	Yes	Yes	Yes	Yes		No	No	Yes	Yes	Yes	Yes	No		Hospital		Not common		No	No	No	Yes	Yes
2021-08-09T14:40:39.900+03:00	2021-08-09T15:03:23.238+03:00		Kagulu	Kinatebe	67	Yes			No									No		Yes	No	Yes	Yes	No	Yes	Yes	No	No	Yes	Yes	No		No	No	No	No	Yes	Yes	No		Hospital		Somewhat common		Yes	Yes	No	No	Yes
2021-08-09T14:10:08.136+03:00	2021-08-09T14:26:21.542+03:00		Kagulu	Kinatebe	70	Yes			No									No		Yes	Yes	Yes	Yes	Yes	Yes	Yes	Yes	No	Yes	Yes	No		No	No	No	No	Yes	Yes	No		Hospital		Very common		Yes	Yes	Yes	No	No
2021-08-09T13:42:04.172+03:00	2021-08-09T14:02:47.521+03:00		Kagulu	Kinatebe	69	Yes			No									No		Yes	Yes	No	Yes	No	Yes	No	Yes	No	Yes	Yes	No		No	No	No	No	Yes	Yes	No		Hospital		Not common		Yes	Yes	No	No	Yes
2021-08-09T12:57:04.003+03:00	2021-08-09T13:28:41.593+03:00		Kagulu	Kinatebe	68	Yes			No									No		Yes	No	No	Yes	Yes	Yes	No	Yes	No	Yes	Yes	Yes		No	No	No	Yes	Yes	Yes	No		Hospital		Somewhat common		Yes	No	Yes	No	No
2021-08-09T12:01:40.923+03:00	2021-08-09T12:29:20.764+03:00		Kagulu	Kinatebe	34	Yes			No									Yes		No	No	Yes	Yes	Yes	Yes	No	No	Yes	Yes	Yes	Yes		No	Yes	No	No	No	Yes	No		Hospital		Not common		No	No	No	Yes	Yes
2021-08-05T14:29:10.778+03:00	2021-08-05T14:53:41.075+03:00		Bukutula	Ngereka	22	Yes			No									No		Yes	Yes	Yes	Yes	No	Yes	Yes	No	Yes	Yes	Yes	Yes		Yes	No	No	Yes	Yes	Yes	No		Hospital		Very common		Yes	No	No	Yes	Yes
2021-08-05T13:32:52.288+03:00	2021-08-05T13:53:27.200+03:00		Bukutula	Ngereka	24	Yes			No									No		Yes	Yes	Yes	Yes	No	Yes	No	No	Yes	Yes	No	No		Yes	No	No	Yes	No	Yes	Yes	Traditional healers	Hospital		Somewhat common		No	No	No	No	Yes
2021-08-05T13:07:50.360+03:00	2021-08-05T13:27:56.413+03:00		Bukutula	Ngereka	23	Yes			No									No		No	Yes	Yes	Yes	No	Yes	Yes	No	Yes	Yes	Yes	Yes		No	Yes	No	No	Yes	Yes	No		Hospital		Not common		Yes	Yes	Yes	No	Yes
2021-08-05T10:32:12.887+03:00	2021-08-05T10:57:53.337+03:00		Igalaza	Bulondo	39	Yes			No									No		Yes	Yes	No	Yes	No	No	Yes	No	No	Yes	No	No		No	No	No	No	No	Yes	No		Hospital		Very common		Yes	No	No	No	Yes
2021-08-05T11:07:54.003+03:00	2021-08-05T11:37:30.395+03:00		Igalaza	Bulondo	48	Yes			No									No		Yes	Yes	Yes	Yes	No	Yes	Yes	Yes	Yes	Yes	Yes	Yes		No	Yes	No	No	Yes	Yes	No		Hospital		Not common		Yes	Yes	No	No	Yes
2021-08-05T11:44:10.905+03:00	2021-08-05T12:08:26.402+03:00		Igalaza	Bulondo	40	Yes			No									No		Yes	Yes	Yes	Yes	No	Yes	Yes	No	Yes	Yes	Yes	Yes		No	No	No	No	No	Yes	No		Hospital		Very common		Yes	No	No	No	Yes
2021-08-05T12:17:27.593+03:00	2021-08-05T12:42:55.339+03:00		Igalaza	Bulondo	47	Yes			No									No		Yes	Yes	Yes	Yes	No	Yes	Yes	Yes	Yes	Yes	Yes	Yes		Yes	Yes	Yes	No	Yes	Yes	Yes	Traditional medicine	Hospital		Very common		Yes	No	No	No	Yes
2021-08-05T12:57:15.009+03:00	2021-08-05T13:23:32.787+03:00		Igalaza	Bulondo	41	Yes			No									No		Yes	Yes	Yes	Yes	No	Yes	Yes	No	Yes	Yes	Yes	Yes		No	No	No	No	No	Yes	Yes	If someone puts a curse on you, you can go back to that person to remove the curse	Hospital		Somewhat common		No	No	No	No	Yes
2021-08-05T13:33:42.377+03:00	2021-08-05T14:00:33.808+03:00		Igalaza	Bulondo	42	Yes			No									No		No	Yes	No	No	No	No	Yes	No	Yes	Yes	No	No		No	Yes	No	No	Yes	No	No		Hospital		Somewhat common		No	No	No	No	Yes
2021-08-05T14:09:10.720+03:00	2021-08-05T14:30:31.099+03:00		Igalaza	Bulondo	43	Yes			No									Yes		Yes	No	Yes	Yes	No	Yes	Yes	Yes	Yes	Yes	Yes	Yes		Yes	No	No	Yes	Yes	Yes	Yes	Traditional healer	Other (specify)	Church and Hospital	Somewhat common		Yes	No	No	No	Yes
2021-08-05T14:40:56.089+03:00	2021-08-05T15:02:12.690+03:00		Igalaza	Bulondo	44	Yes			Yes	Psychosis	Hospital/Health Center		Traditional Healer		Herbs to use in bath water	Pills that the hospital prescribed	Yes	Yes		Yes	Yes	Yes	Yes	No	Yes	Yes	Yes	Yes	Yes	Yes	Yes		Yes	No	No	Yes	No	Yes	Yes	Traditional medicine	Hospital		Very common		No	No	No	Yes	Yes
2021-08-10T12:27:19.682+03:00	2021-08-10T12:50:17.703+03:00		Kagulu	Gabona	97	Yes			No									No		Yes	Yes	Yes	Yes	No	Yes	Yes	No	Yes	Yes	Yes	Yes		No	No	No	Yes	Yes	Yes	No		Hospital		Somewhat common		Yes	Yes	Yes	Yes	Yes
2021-08-10T13:04:26.025+03:00	2021-08-10T13:20:43.453+03:00		Kagulu	Gabona	15	Yes			No									No		Yes	Yes	Yes	Yes	Yes	Yes	Yes	Yes	Yes	Yes	Yes	Yes		No	Yes	Yes	No	Yes	Yes	No		Hospital		Somewhat common		Yes	Yes	No	No	Yes
2021-08-10T13:34:12.108+03:00	2021-08-10T14:02:29.088+03:00		Kagulu	Gabona	13	Yes			No									No		Yes	Yes	Yes	Yes	No	Yes	No	Yes	Yes	Yes	Yes	Yes		No	No	No	No	Yes	Yes	Yes	Church	Hospital		Not common		Yes	Yes	Yes	No	Yes
2021-08-10T14:18:46.364+03:00	2021-08-10T14:40:49.917+03:00		Kagulu	Gabona	98	Yes			No									No		Yes	Yes	Yes	Yes	No	No	No	No	Yes	Yes	No	No		No	No	No	Yes	Yes	Yes	No		Hospital		Somewhat common		No	No	No	No	Yes
2021-08-10T14:45:32.657+03:00	2021-08-10T15:07:34.022+03:00		Kagulu	Gabona	99	Yes			No									No		Yes	Yes	Yes	Yes	Yes	No	Yes	Yes	Yes	Yes	Yes	Yes		No	No	Yes	No	Yes	Yes	Yes	Church, Traditional healers	Hospital		Very common		Yes	Yes	No	No	Yes
2021-08-10T15:15:37.928+03:00	2021-08-10T15:35:37.103+03:00		Kagulu	Gabona	85	Yes			No									Yes		Yes	Yes	No	Yes	Yes	Yes	Yes	Yes	Yes	Yes	No	Yes		Yes	No	No	Yes	Yes	Yes	Yes	Church, Traditional healers	Hospital		Somewhat common		Yes	Yes	No	No	Yes
2021-08-10T15:45:53.996+03:00	2021-08-10T16:06:12.174+03:00		Kagulu	Gabona	100	Yes			No									No		Yes	Yes	Yes	Yes	No	Yes	Yes	Yes	Yes	Yes	Yes	Yes		No	No	No	Yes	Yes	Yes	No		Hospital		Very common		Yes	Yes	No	No	Yes
2021-08-11T11:35:28.386+03:00	2021-08-11T12:04:25.724+03:00		Kagulu	Busuyi	65	Yes			No									No		Yes	Yes	Yes	Yes	Yes	Yes	Yes	Yes	Yes	Yes	No	Yes		No	Yes	No	No	Yes	Yes	No		Hospital		Somewhat common		Yes	Yes	Yes	No	No
2021-08-11T12:11:35.591+03:00	2021-08-11T12:38:31.916+03:00		Kagulu	Busuyi	60	Yes			No									No		Yes	Yes	Yes	Yes	Yes	Yes	Yes	No	Yes	Yes	Yes	Yes		Yes	No	No	Yes	Yes	Yes	No		Religious Facility (Church, Mosque, etc)		Somewhat common		Yes	Yes	No	No	No
2021-08-11T12:43:49.567+03:00	2021-08-11T13:02:58.976+03:00		Kagulu	Busuyi	62	Yes			No									No		Yes	Yes	Yes	Yes	No	Yes	Yes	Yes	Yes	Yes	Yes	Yes		No	No	No	Yes	Yes	Yes	No		Hospital		Somewhat common		Yes	Yes	Yes	No	Yes
2021-08-11T13:08:46.048+03:00	2021-08-11T13:22:08.160+03:00		Kagulu	Busuyi	63	Yes			No									No		Yes	Yes	Yes	Yes	Yes	No	Yes	Yes	Yes	Yes	No	Yes		No	No	No	No	Yes	Yes	No		Hospital		Not common		Yes	Yes	Yes	No	No
2021-08-11T13:35:52.320+03:00	2021-08-11T14:00:05.211+03:00		Kagulu	Busuyi	66	Yes			No									Yes		Yes	Yes	Yes	Yes	Yes	Yes	Yes	Yes	Yes	Yes	Yes	Yes		No	Yes	No	No	Yes	Yes	No		Hospital		Somewhat common		Yes	Yes	Yes	No	No
2021-08-11T14:15:08.974+03:00	2021-08-11T14:39:02.080+03:00		Kagulu	Busuyi	71	Yes			No									No		Yes	No	Yes	Yes	No	No	Yes	Yes	Yes	No	No	Yes		Yes	Yes	No	No	No	Yes	Yes	Church, Traditional healers	Hospital		Somewhat common		Yes	Yes	Yes	No	No
2021-08-11T14:49:14.063+03:00	2021-08-11T15:09:18.933+03:00		Kagulu	Busuyi	73	Yes			Yes	Psychosis	Hospital/Health Center		Hospital/Health Centre		Medication	Drugs	Yes	No		Yes	Yes	Yes	Yes	Yes	Yes	Yes	Yes	Yes	Yes	Yes	Yes		Yes	Yes	No	No	Yes	Yes	No		Hospital		Very common		Yes	Yes	No	No	No
2021-08-10T12:17:53.483+03:00	2021-08-10T12:45:36.440+03:00		Kilimwa	Bulai	49	Yes			No									No		Yes	Yes	Yes	Yes	No	Yes	Yes	Yes	Yes	Yes	Yes	Yes		No	No	Yes	No	Yes	Yes	No		Hospital		Somewhat common		Yes	Yes	No	No	Yes
2021-08-10T12:59:45.922+03:00	2021-08-10T13:21:45.566+03:00		Kilimwa	Bulai	51	Yes			No									No		Yes	Yes	No	Yes	No	Yes	Yes	Yes	Yes	Yes	No	Yes		Yes	Yes	Yes	No	Yes	Yes	No		Hospital		Somewhat common		Yes	Yes	No	No	Yes
2021-08-10T13:30:35.113+03:00	2021-08-10T13:53:37.844+03:00		Kilimwa	Bulai	52	Yes			No									No		Yes	Yes	No	Yes	No	Yes	Yes	Yes	Yes	Yes	Yes	Yes		Yes	Yes	No	No	Yes	Yes	Yes	Take them to the traditional healer shrine and then to churches	Other (specify)	Hospital and church	Very common		Yes	Yes	No	No	Yes
2021-08-10T14:21:20.498+03:00	2021-08-10T14:37:04.435+03:00		Kilimwa	Bulai	55	Yes			No									No		Yes	Yes	Yes	Yes	Yes	Yes	Yes	No	Yes	Yes	Yes	Yes		Yes	Yes	Yes	No	Yes	Yes	No		Other (specify)	Hospital, traditional healer	Very common		Yes	Yes	No	No	No
2021-08-10T15:10:39.777+03:00	2021-08-10T15:27:40.202+03:00		Kilimwa	Bulai	58	Yes			No									No		Yes	Yes	Yes	Yes	Yes	Yes	Yes	Yes	Yes	Yes	Yes	Yes		No	No	No	No	Yes	Yes	No		Hospital		Somewhat common		Yes	No	No	No	Yes
2021-08-10T15:28:28.883+03:00	2021-08-10T15:43:09.004+03:00		Kilimwa	Bulai	56	Yes			No									No		Yes	Yes	Yes	Yes	No	Yes	Yes	Yes	Yes	Yes	Yes	Yes		No	No	No	Yes	Yes	Yes	No		Hospital		Somewhat common		Yes	No	No	Yes	Yes
2021-08-10T15:48:29.462+03:00	2021-08-10T16:10:59.018+03:00		Kilimwa	Bulai	57	Yes			No									No		Yes	No	Yes	Yes	Yes	Yes	No	Yes	Yes	Yes	Yes	Yes		Yes	No	No	No	Yes	Yes	No		Hospital		Somewhat common		Yes	Yes	Yes	No	No
2021-08-11T11:05:36.075+03:00	2021-08-11T11:33:24.116+03:00		Kagulu	Bunangwe	9	Yes			No									No		Yes	Yes	No	Yes	Yes	Yes	Yes	I don't know	Yes	Yes	No	Yes		No	Yes	Yes	No	Yes	Yes	No		Hospital		Somewhat common		Yes	No	No	No	No
2021-08-11T11:33:39.793+03:00	2021-08-11T12:02:17.577+03:00		Kabukye	Bunangwe	10	Yes			No									No		Yes	Yes	Yes	Yes	Yes	Yes	Yes	No	Yes	Yes	Yes	Yes		No	No	Yes	No	Yes	Yes	No		Hospital		Somewhat common		Yes	No	Yes	No	Yes
2021-08-11T12:42:20.856+03:00	2021-08-11T13:01:57.339+03:00		Kabukye	Bunangwe	8	Yes			No									Yes		Yes	Yes	Yes	Yes	Yes	Yes	Yes	Yes	Yes	Yes	Yes	Yes		No	No	Yes	No	Yes	Yes	No		Hospital		Very common		Yes	Yes	No	No	Yes
2021-08-11T13:17:53.041+03:00	2021-08-11T13:43:28.862+03:00		Kabukye	Bunangwe	2	Yes			No									No		Yes	No	Yes	Yes	Yes	Yes	I don't know	No	Yes	Yes	Yes	Yes		No	Yes	Yes	No	Yes	Yes	No		Other (specify)	Hospital and church	Somewhat common		Yes	Yes	No	Yes	Yes
2021-08-11T13:51:33.972+03:00	2021-08-11T14:12:28.941+03:00		Kabukye	Bunangwe	4	Yes			No									No		Yes	Yes	Yes	Yes	Yes	Yes	I don't know	No	Yes	Yes	Yes	I don't know		Yes	No	Yes	No	Yes	Yes	I don't know		Hospital		Somewhat common		Yes	No	No	No	Yes
2021-08-11T14:45:56.711+03:00	2021-08-11T15:08:21.299+03:00		Kabukye	Bunangwe	11	Yes			No									No		Yes	No	Yes	Yes	No	Yes	No	No	Yes	No	No	No		No	Yes	Yes	No	Yes	Yes	No		Hospital		Not common		Yes	Yes	Yes	No	Yes
2021-08-16T11:16:31.590+03:00	2021-08-16T11:45:22.406+03:00		Bukutula	Masaba	91	Yes			Yes	one person Cerebral Malaria and another person mental illness	Hospital/Health Center		Hospital/Health Centre		They were given shots and pills	The shots	Yes	Yes		Yes	Yes	Yes	Yes	Yes	Yes	Yes	Yes	Yes	Yes	Yes	I don't know		No	Yes	No	No	Yes	Yes	No		Hospital		Very common		Yes	Yes	No	No	Yes
2021-08-16T12:33:10.213+03:00	2021-08-16T13:08:59.675+03:00		Bukutula	Nadiope	83	Yes			Yes	A brain issue, epilepsy	Hospital/Health Center		Traditional Healer		Traditional healer asked for a chicken and sheep, he cut them and sprinkl d the blood on the patient, then cut the patient's body and applied traditional medicine, then askedtor 500,000 shillings	Going to the hospital	Yes	No		Yes	Yes	Yes	Yes	Yes	Yes	Yes	Yes	Yes	Yes	Yes	No		No	No	No	Yes	No	Yes	No		Hospital		Somewhat common		No	No	No	Yes	Yes
2021-08-16T13:23:35.577+03:00	2021-08-16T13:58:27.631+03:00		Bukutula	Nadiope	78	Yes			Yes	Cerebral Malaria	Hospital/Health Center		Hospital/Health Centre		Did not treat mental illness	N/A	Yes	Yes		Yes	Yes	Yes	Yes	Yes	Yes	Yes	Yes	Yes	Yes	Yes	Yes		No	No	No	No	Yes	Yes	No		Hospital		Somewhat common		Yes	No	No	No	Yes
2021-08-16T11:50:00.152+03:00	2021-08-16T12:10:07.785+03:00		Bukutula	Masaba	90	Yes			No									Yes		Yes	Yes	Yes	Yes	Yes	Yes	Yes	Yes	Yes	Yes	Yes	Yes		No	No	No	No	Yes	Yes	No		Religious Facility (Church, Mosque, etc)		Very common		Yes	No	No	Yes	Yes
2021-08-16T13:22:59.211+03:00	2021-08-16T13:45:53.825+03:00		Bukutula	Nadiope	80	Yes			No									No		Yes	Yes	Yes	Yes	No	Yes	Yes	No	Yes	Yes	Yes	Yes		No	No	No	Yes	Yes	Yes	No		Hospital		Not common		Yes	No	Yes	Yes	Yes
2021-08-16T14:07:55.933+03:00	2021-08-16T14:36:41.027+03:00		Bukutula	Nadiope	75	Yes			No									No		Yes	Yes	Yes	Yes	Yes	Yes	Yes	Yes	Yes	Yes	Yes	Yes		Yes	No	No	No	Yes	Yes	Yes	Traditional healers	Hospital		Not common		No	Yes	Yes	No	No
[truncated: 48 more columns]
